# Supplementary material for: The Group Contribution to the Function Derived from Density and Speed-of-Sound Measurements for Glymes in N,N-Dimethylformamide + Water Mixtures
Source: Molecules. 2023 Feb 4;28(4):1519. doi: 10.3390/molecules28041519 (PMC9968067; doi:10.3390/molecules28041519)
Supplement: Supplementary file 1 [file molecules-28-01519-s001.zip]

Archive with 1 entries (1 files):
- molecules-2185925-supplementary.pdf
